# Supplementary material for: Posterior shoulder tightness; an intersession reliability study of 3 clinical tests
Source: Arch Physiother. 2020 Jul 29;10:14. doi: 10.1186/s40945-020-00084-w (PMC7390165; doi:10.1186/s40945-020-00084-w)
Supplement: Supplementary file 1 — Additional file 1. Supplementary information; dataset for shoulder measurements. [file 40945_2020_84_MOESM1_ESM.xlsx]

## Sheet: Shoulder measures Session 1
R GHj-IR	L GHj-IR	R LF	L LF	R HorAdd	L HorAdd
53	63.5	107	115.5	63	54.5
60.5	62	104.5	107.5	54	66
48	54	92.5	108	71.5	57.5
95.5	90	119.5	135	30	28
47.5	53.5	110.5	109.5	73	74.5
69	87	114.5	127.5	58.5	54
56.5	70.5	110	117	61	58.5
57	49.5	100	113.5	66	57
75	74.5	106.5	112	64	61
67.5	75.8	114.5	117.5	59	45.5
52.5	52	111.5	106	58.5	62
50	56	113.5	113	57	57.5
70	99.5	119	126.5	57	52
37	45.5	96.5	108.5	87.5	77
77.5	93	110.5	127.5	63	58.5
59.5	62.5	96.5	93	68	70
69.5	84	114.5	118.5	71.5	69
81	65.5	118.5	114	67	65.5
54.5	58	99.5	104.5	67	47.5
56.5	66.5	94.5	103.5	79	66.5
67	71.5	110	123	59	44
77.5	70	103.5	104.5	79	71
78	74.5	114.5	125	61	61
59	58.5	109.5	106.5	70.5	63.5
65.5	64	110.5	124.5	71	57
73	68.5	111.5	118	71.5	58.5

## Sheet: Shoulder measures Session 2
R GHj-IR	L GHj-IR	R LF	L LF	R HorAdd	L HorAdd
63.5	64.5	109	113.5	67	60
66.5	68.5	121	113.5	55.5	64.5
41	56.5	93	108	80	66.5
101	101	122.5	122.5	34.5	32
58.5	51.5	109	108.5	71	63
76.5	89.5	120	126.5	56	53
69.5	73.5	110.5	119	63	60
59.5	55.5	101.5	115	69.5	63
86	92	116	120	59	59.5
74.5	66.5	115.5	124.5	61.5	54
66.5	76.5	107	112	59.5	61.5
60	53.5	109.5	116	60	63.5
76.5	96	123.5	136	57.5	59.5
34.5	37	98.5	107	83	77
78	95.5	113.5	126.5	63	59
66	59	95	100.5	66.5	69.5
70	82.5	116.5	120.5	69	69.5
80	64.5	119	115	73.5	72
55	66	101.5	107.5	69.5	62
52.5	62	101.5	104	77.5	67.5
67.5	85	111.5	128.5	65	52
71	76	101.5	106	74.5	72
79	79.5	115	121.5	57.5	58.5
63	60.5	103.5	111	67.5	68.5
69.5	74	109.5	119	65.5	58
63.5	65	110.5	126	65	61
